# Supplementary material for: Transmembrane Mucin Response in Conjunctival Epithelial Cells Exposed to Wall Shear Stresses
Source: Int J Mol Sci. 2023 Apr 1;24(7):6589. doi: 10.3390/ijms24076589 (PMC10095083; doi:10.3390/ijms24076589)
Supplement: Supplementary file 1 [file ijms-24-06589-s001.zip]

Archive with 1 entries (1 files):
- ijms-2211387-supplementary.pdf
